# Supplementary material for: Data Resource Profile Update: CPRD GOLD
Source: Int J Epidemiol. 2025 Jun 11;54(4):dyaf077. doi: 10.1093/ije/dyaf077 (PMC12158158; doi:10.1093/ije/dyaf077)
Supplement: dyaf077_Supplementary_Data [file dyaf077_supplementary_data.zip]

Archive with 2 entries (2 files):
- ije-2024-10-1530-File005.csv
- ije-2024-10-1530-File006.pdf
