# Supplementary material for: Data Resource Profile Update: CPRD GOLD
Source: Int J Epidemiol. 2025 Jun 11;54(4):dyaf077. doi: 10.1093/ije/dyaf077 (PMC12158158; doi:10.1093/ije/dyaf077)
Supplement: dyaf077_Supplementary_Data [file dyaf077_supplementary_data.zip › ije-2024-10-1530-File005.csv]

yyyy_mm	practice_active	practice_active_england	practice_active_nireland	practice_active_scotland	practice_active_wales
01/04/2018	272	118	20	67	67
01/05/2018	267	116	20	64	67
01/06/2018	264	114	19	64	67
01/07/2018	272	116	21	68	67
01/08/2018	304	139	21	75	69
01/09/2018	269	108	21	72	68
01/10/2018	269	104	22	76	67
01/11/2018	270	102	23	78	67
01/12/2018	255	96	24	71	64
01/01/2019	267	98	23	81	65
01/02/2019	281	98	25	93	65
01/03/2019	288	98	25	98	67
01/04/2019	296	100	25	101	70
01/05/2019	319	103	28	112	76
01/06/2019	320	101	28	111	80
01/07/2019	337	104	27	119	87
01/08/2019	347	100	32	125	90
01/09/2019	340	99	30	122	89
01/10/2019	320	95	11	119	95
01/11/2019	339	96	12	135	96
01/12/2019	352	97	7	151	97
01/01/2020	354	89	9	158	98
01/02/2020	371	88	19	166	98
01/03/2020	386	88	30	170	98
01/04/2020	398	86	31	180	101
01/05/2020	397	84	32	180	101
01/06/2020	398	83	35	179	101
01/07/2020	405	84	35	184	102
01/08/2020	405	84	35	185	101
01/09/2020	407	79	36	190	102
01/10/2020	405	74	37	191	103
01/11/2020	399	64	38	194	103
01/12/2020
01/01/2021	394	54	39	197	104
01/02/2021	397	53	39	201	104
01/03/2021	399	53	40	202	104
01/04/2021	408	50	40	210	108
01/05/2021	407	47	40	212	108
01/06/2021	408	45	40	212	111
01/07/2021	405	40	40	212	113
01/08/2021	402	35	40	213	114
01/09/2021	403	35	40	214	114
01/10/2021	407	34	41	216	116
01/11/2021	359	32	35	204	88
01/12/2021	409	32	41	220	116
01/01/2022	404	29	41	220	114
01/02/2022	403	27	41	221	114
01/03/2022	404	25	41	223	115
01/04/2022	402	23	41	223	115
01/05/2022	401	23	41	223	114
01/06/2022	397	20	41	223	113
01/07/2022	399	19	41	223	116
01/08/2022	393	15	41	221	116
01/09/2022	386	13	41	217	115
01/10/2022	389	12	41	220	116
01/11/2022	386	11	41	219	115
01/12/2022	381	11	41	218	111
01/01/2023	374	10	41	212	111
01/02/2023	376	10	41	214	111
01/03/2023	373	8	41	214	110
01/04/2023	371	8	41	213	109
01/05/2023	369	7	41	212	109
01/06/2023	368	7	41	212	108
01/07/2023	370	7	41	211	111
01/08/2023	370	7	41	211	111
01/09/2023	370	7	41	211	111
01/10/2023	368	7	41	209	111
01/11/2023	366	7	41	208	110
01/12/2023	362	7	40	205	110
01/01/2024	364	7	40	207	110
